# Supplementary material for: Differentiation, Quantification and Identification of Abrin and Abrus precatorius Agglutinin
Source: Toxins (Basel). 2021 Apr 18;13(4):284. doi: 10.3390/toxins13040284 (PMC8073929; doi:10.3390/toxins13040284)
Supplement: Supplementary file 1 [file toxins-13-00284-s001.zip]

Archive with 1 entries (1 files):
- toxins-1163523-supplementary final.pdf
